# Supplementary material for: Circulating Tumor Cell Clusters Are Cloaked with Platelets and Correlate with Poor Prognosis in Unresectable Pancreatic Cancer
Source: Cancers (Basel). 2021 Oct 20;13(21):5272. doi: 10.3390/cancers13215272 (PMC8582483; doi:10.3390/cancers13215272)
Supplement: Supplementary file 1 [file cancers-13-05272-s001.zip]

Archive with 1 entries (1 files):
- cancers-1390607-supplementary_new.pdf
